# Supplementary material for: Open Bite Classification Using Machine Learning: A Cephalometric Analysis
Source: J Clin Med. 2026 Feb 14;15(4):1494. doi: 10.3390/jcm15041494 (PMC12942192; doi:10.3390/jcm15041494)
Supplement: Supplementary file 1 [file jcm-15-01494-s001.zip]

Archive with 1 entries (1 files):
- jcm-4092299-supplementary.pdf
